# Supplementary material for: E-Selective Manganese-Catalyzed Semihydrogenation of Alkynes with H2 Directly Employed or In Situ-Generated
Source: ACS Catal. 2022 Jan 31;12(4):2253–60. doi: 10.1021/acscatal.1c06022 (PMC8859827; doi:10.1021/acscatal.1c06022)
Supplement: Supplementary file 2 — cs1c06022_si_002.xyz [file cs1c06022_si_002.xyz]

   78
A
scf done: -2104.150936
25       4.737641000      6.008030000     -1.917625000
15       4.151198000      4.473438000     -0.196547000
15       4.602223000      4.159935000     -3.289798000
8        2.223394000      7.404066000     -2.534293000
8        5.885311000      7.396800000     -4.212551000
6        4.462924000      2.784317000     -0.879520000
1        5.543526000      2.625603000     -0.827803000
1        3.993686000      2.005867000     -0.271955000
6        3.176303000      6.780922000     -2.265420000
6        5.427098000      6.848103000     -3.285433000
6        3.982021000      2.707184000     -2.324223000
1        2.887020000      2.746569000     -2.357451000
1        4.288965000      1.767797000     -2.797763000
6        6.263152000      3.597692000     -3.981906000
1        6.673330000      4.524910000     -4.407751000
6        6.198816000      2.549155000     -5.093383000
6        7.223910000      3.094871000     -2.905686000
1        7.298421000      3.768895000     -2.048574000
1        6.920677000      2.106476000     -2.541852000
1        8.227203000      2.988137000     -3.334925000
1        5.765191000      1.608760000     -4.735158000
1        7.218583000      2.325430000     -5.429434000
1        5.637231000      2.876835000     -5.971307000
6        5.198622000      4.525440000      1.360689000
1        5.057243000      5.553073000      1.720832000
6        6.684818000      4.326317000      1.067872000
6        4.767254000      3.571611000      2.475228000
1        3.750300000      3.758405000      2.829333000
1        4.838935000      2.523029000      2.164961000
1        5.435761000      3.701800000      3.335342000
1        6.905372000      3.283642000      0.811885000
1        7.268746000      4.567155000      1.964342000
1        7.042152000      4.960207000      0.253300000
6        3.558112000      4.185078000     -4.862328000
1        4.294868000      4.396899000     -5.647711000
6        2.524972000      5.303385000     -4.908597000
6        2.883909000      2.847779000     -5.176403000
1        3.565390000      1.995627000     -5.131434000
1        2.055338000      2.653621000     -4.486601000
1        2.463050000      2.883048000     -6.188442000
1        1.785286000      5.214904000     -4.106376000
1        1.982851000      5.251619000     -5.861004000
1        2.985311000      6.291905000     -4.846118000
6        2.399608000      4.390079000      0.517008000
1        2.485519000      4.936648000      1.465935000
6        1.906706000      2.973623000      0.815957000
6        1.361975000      5.114906000     -0.335039000
1        1.554129000      6.187072000     -0.393526000
1        1.315653000      4.716154000     -1.354958000
1        0.368845000      4.985099000      0.113064000
1        1.720541000      2.417595000     -0.110182000
1        0.954613000      3.028997000      1.357495000
1        2.597516000      2.388521000      1.426604000
1        6.051183000      5.236152000     -1.592123000
6        4.926450000      7.439454000     -0.339616000
6        6.071249000      7.155991000     -0.813475000
6        7.478018000      7.481965000     -0.881937000
6        7.977141000      8.533499000     -0.086574000
6        8.370517000      6.804053000     -1.726796000
6        9.319971000      8.883604000     -0.135940000
6        9.716593000      7.156835000     -1.769296000
6       10.197989000      8.195957000     -0.976132000
1        7.298229000      9.075102000      0.566135000
1        7.996764000      5.996590000     -2.348777000
1        9.684939000      9.698558000      0.483914000
1       10.391699000      6.617673000     -2.428992000
1       11.248539000      8.471276000     -1.012124000
6        4.185931000      8.136652000      0.687037000
6        2.881777000      8.629161000      0.506693000
6        4.804831000      8.344753000      1.938206000
6        2.230896000      9.310380000      1.531587000
6        4.145102000      9.016511000      2.960160000
6        2.853570000      9.505135000      2.762947000
1        2.381317000      8.493223000     -0.444961000
1        5.810259000      7.965644000      2.099589000
1        1.225851000      9.689550000      1.364667000
1        4.643398000      9.159388000      3.915709000
1        2.338216000     10.031634000      3.561603000

   78
TSAB
scf done: -2104.149925
25       4.404035000      6.134898000     -1.827613000
15       3.951842000      4.488381000     -0.131042000
15       4.658841000      4.310602000     -3.197532000
8        1.702663000      7.037730000     -2.552619000
8        5.356483000      7.747545000     -4.065366000
6        4.459220000      2.854239000     -0.839181000
1        5.542447000      2.786754000     -0.704806000
1        4.017592000      2.017194000     -0.292229000
6        2.742420000      6.598153000     -2.247080000
6        4.977042000      7.107957000     -3.160635000
6        4.103280000      2.779080000     -2.319974000
1        3.014712000      2.727654000     -2.441675000
1        4.526911000      1.883146000     -2.787888000
6        6.439815000      3.973011000     -3.709680000
1        6.756118000      4.948091000     -4.108401000
6        6.636109000      2.926153000     -4.806124000
6        7.348781000      3.619466000     -2.533670000
1        7.227636000      4.294105000     -1.682442000
1        7.165814000      2.594697000     -2.191380000
1        8.396131000      3.670956000     -2.854104000
1        6.302687000      1.934519000     -4.480078000
1        7.706340000      2.847695000     -5.033459000
1        6.127052000      3.173949000     -5.740559000
6        4.948859000      4.603123000      1.456333000
1        4.680424000      5.594850000      1.845632000
6        6.456564000      4.580364000      1.215344000
6        4.597127000      3.560839000      2.518755000
1        3.554674000      3.608539000      2.842582000
1        4.804636000      2.542872000      2.170085000
1        5.217671000      3.731415000      3.407106000
1        6.798085000      3.584818000      0.910501000
1        6.976657000      4.826351000      2.149034000
1        6.776820000      5.297695000      0.457655000
6        3.795015000      4.242623000     -4.873377000
1        4.569211000      4.591818000     -5.569263000
6        2.609438000      5.191226000     -5.004841000
6        3.363023000      2.834240000     -5.289201000
1        4.154545000      2.087752000     -5.199351000
1        2.509515000      2.494122000     -4.692555000
1        3.039706000      2.849721000     -6.336961000
1        1.811614000      4.946406000     -4.296611000
1        2.189277000      5.101187000     -6.014319000
1        2.893710000      6.235785000     -4.859679000
6        2.209369000      4.216929000      0.563983000
1        2.259455000      4.687394000      1.554959000
6        1.826644000      2.748475000      0.747951000
6        1.114393000      4.934667000     -0.217107000
1        1.251557000      6.017703000     -0.215779000
1        1.060358000      4.593420000     -1.256446000
1        0.142631000      4.727163000      0.248346000
1        1.700865000      2.247563000     -0.218787000
1        0.865375000      2.688206000      1.272473000
1        2.553702000      2.178719000      1.331260000
1        5.834535000      5.699823000     -1.392509000
6        4.376205000      7.555761000     -0.266897000
6        5.584146000      7.339163000     -0.616629000
6        6.949822000      7.816219000     -0.570641000
6        7.300997000      8.816278000      0.357993000
6        7.941073000      7.334948000     -1.439894000
6        8.598458000      9.308531000      0.410693000
6        9.240103000      7.832387000     -1.382581000
6        9.576048000      8.818745000     -0.458080000
1        6.545129000      9.203659000      1.035375000
1        7.680852000      6.567318000     -2.163016000
1        8.850328000     10.079581000      1.134327000
1        9.992916000      7.446870000     -2.065440000
1       10.590641000      9.205135000     -0.413036000
6        3.502245000      8.272686000      0.631003000
6        2.266253000      8.804896000      0.221749000
6        3.896089000      8.465292000      1.971538000
6        1.467082000      9.513920000      1.113579000
6        3.085466000      9.162057000      2.860559000
6        1.867133000      9.692837000      2.436931000
1        1.940942000      8.672341000     -0.803981000
1        4.844647000      8.055885000      2.308354000
1        0.520992000      9.925625000      0.771136000
1        3.408968000      9.292852000      3.890174000
1        1.235629000     10.239142000      3.132204000

   78
B
scf done: -2104.188804
25       4.482130000      5.781148000     -1.895248000
15       4.279917000      4.061829000     -0.231533000
15       4.055087000      4.062314000     -3.387088000
8        1.808240000      6.803135000     -1.457384000
8        4.712233000      7.754533000     -4.038380000
6        4.309619000      2.427371000     -1.119215000
1        5.362405000      2.155481000     -1.242585000
1        3.849018000      1.650436000     -0.497686000
6        2.871912000      6.342868000     -1.646618000
6        4.639840000      6.946431000     -3.196210000
6        3.631734000      2.497236000     -2.487276000
1        2.543156000      2.513358000     -2.371651000
1        3.873297000      1.613246000     -3.086847000
6        5.625193000      3.759151000     -4.354189000
1        5.665175000      4.653500000     -4.994395000
6        5.642896000      2.524983000     -5.248009000
6        6.838377000      3.799652000     -3.429378000
1        6.823628000      4.690398000     -2.788919000
1        6.886339000      2.914640000     -2.786790000
1        7.763304000      3.830119000     -4.018106000
1        5.546218000      1.600018000     -4.668644000
1        6.598480000      2.473091000     -5.784525000
1        4.849703000      2.543990000     -6.000443000
6        5.655590000      3.913276000      1.033832000
1        5.726082000      4.927385000      1.448670000
6        6.990501000      3.593285000      0.360439000
6        5.399184000      2.930975000      2.174604000
1        4.561569000      3.225371000      2.812741000
1        5.207963000      1.917980000      1.801951000
1        6.289514000      2.879880000      2.813568000
1        7.042473000      2.541958000      0.056778000
1        7.809610000      3.767032000      1.067872000
1        7.175879000      4.210352000     -0.521518000
6        2.782476000      4.200114000     -4.761735000
1        3.378640000      4.539183000     -5.620075000
6        1.721430000      5.260294000     -4.479946000
6        2.114068000      2.875314000     -5.131973000
1        2.826247000      2.065621000     -5.310830000
1        1.421080000      2.547854000     -4.349469000
1        1.527883000      3.009968000     -6.048670000
1        1.126393000      5.011031000     -3.594610000
1        1.033005000      5.323186000     -5.331645000
1        2.158321000      6.251382000     -4.331721000
6        2.740300000      3.935718000      0.821085000
1        2.923656000      3.065209000      1.463079000
6        1.471237000      3.645191000      0.023416000
6        2.570989000      5.165079000      1.708801000
1        3.460003000      5.369559000      2.313103000
1        2.350029000      6.058766000      1.117448000
1        1.732567000      5.008786000      2.398190000
1        1.246109000      4.427287000     -0.706640000
1        0.621072000      3.587891000      0.714119000
1        1.523597000      2.686430000     -0.499755000
1        7.237084000      6.245237000     -1.307682000
6        5.439821000      7.115290000     -0.684152000
6        6.796386000      7.049563000     -0.710345000
6        7.833763000      7.871821000     -0.060386000
6        7.657346000      9.201945000      0.366907000
6        9.112964000      7.307527000      0.110049000
6        8.699045000      9.912010000      0.956886000
6       10.153368000      8.016291000      0.701603000
6        9.952153000      9.325892000      1.135236000
1        6.700368000      9.691974000      0.221253000
1        9.283889000      6.286787000     -0.227548000
1        8.531244000     10.939424000      1.271772000
1       11.125659000      7.544278000      0.822243000
1       10.761659000      9.885262000      1.596569000
6        4.725855000      8.112774000      0.139168000
6        3.964561000      9.138912000     -0.448078000
6        4.753394000      8.047671000      1.543967000
6        3.284841000     10.070633000      0.332685000
6        4.058577000      8.968232000      2.324387000
6        3.323221000      9.989912000      1.724561000
1        3.920961000      9.212828000     -1.532424000
1        5.334108000      7.264699000      2.026185000
1        2.717642000     10.862806000     -0.150739000
1        4.097857000      8.890701000      3.408621000
1        2.785475000     10.712201000      2.333005000

  80
C
scf done: -2105.341063
4,192758000      5,682970000     -1,126248000
6,239768000      4,340900000     -1,170168000
3,541829000      4,291690000     -2,876767000
2,731917000      4,406770000      1,017126000
1,745334000      7,248481000     -1,393569000
6,122113000      3,271063000     -2,687024000
6,497019000      3,881994000     -3,515127000
6,780495000      2,401240000     -2,613278000
3,339550000      4,851109000      0,117011000
2,739810000      6,635240000     -1,321140000
4,688859000      2,842014000     -2,970146000
4,345045000      2,137223000     -2,202557000
4,617402000      2,329963000     -3,935368000
3,611642000      5,202367000     -4,510629000
2,695716000      5,809165000     -4,453654000
3,537160000      4,336553000     -5,763728000
4,792007000      6,165523000     -4,571071000
4,853392000      6,787383000     -3,670575000
5,741099000      5,633692000     -4,685947000
4,684965000      6,835803000     -5,432857000
4,400056000      3,665942000     -5,844115000
3,539538000      4,977645000     -6,653981000
2,627597000      3,731149000     -5,801315000
7,874882000      5,222019000     -1,431728000
7,968301000      5,842076000     -0,530167000
7,846476000      6,146867000     -2,645687000
9,091368000      4,300531000     -1,515103000
9,239767000      3,701137000     -0,613159000
9,026008000      3,622137000     -2,373036000
9,993908000      4,909347000     -1,650498000
7,842850000      5,576191000     -3,580641000
8,749302000      6,768497000     -2,651220000
6,981511000      6,813961000     -2,647284000
1,818094000      3,533803000     -2,978315000
1,291386000      4,204262000     -3,670947000
1,061814000      3,546066000     -1,653359000
1,793381000      2,121073000     -3,565793000
2,324301000      2,034868000     -4,516849000
2,228079000      1,395039000     -2,870270000
0,752724000      1,821830000     -3,738923000
1,556669000      2,923000000     -0,901529000
0,056082000      3,136427000     -1,808481000
0,947651000      4,553467000     -1,245650000
6,687720000      3,197294000      0,268572000
7,546696000      3,707827000      0,724050000
7,128326000      1,798135000     -0,155048000
5,605786000      3,100533000      1,337378000
5,326577000      4,081774000      1,728710000
4,703789000      2,608790000      0,960388000
5,981348000      2,502500000      2,176797000
6,299023000      1,237277000     -0,601000000
7,459023000      1,242616000      0,730845000
7,956932000      1,804402000     -0,867540000
4,183383000      6,347726000      1,996126000
4,889986000      7,099487000      0,166287000
4,676890000      7,190255000      1,506302000
4,993369000      8,268224000      2,463279000
5,066731000      9,634099000      2,130474000
5,168347000      7,927796000      3,817942000
5,331685000     10,598802000      3,097835000
5,435611000      8,891011000      4,785896000
5,525155000     10,236212000      4,430932000
4,895923000      9,946475000      1,105063000
5,093947000      6,881472000      4,109227000
5,376604000     11,646311000      2,808594000
5,571555000      8,589826000      5,821982000
5,730184000     10,993052000      5,183447000
5,674642000      8,133651000     -0,550276000
7,007784000      8,407721000     -0,182737000
5,153569000      8,836317000     -1,652210000
7,775704000      9,335707000     -0,876885000
5,922046000      9,772151000     -2,344954000
7,238018000     10,024663000     -1,965907000
7,436548000      7,882945000      0,667311000
4,122698000      8,673925000     -1,954005000
8,800545000      9,525371000     -0,565984000
5,484309000     10,307529000     -3,184338000
7,837892000     10,750740000     -2,508213000
2,187071000      8,457606000     -3,887637000
2,431538000      8,756952000     -4,524865000

80
TSCD
Scf done: -2105.327367
25       4.180202000      5.896836000     -1.458244000
15       6.058880000      4.427264000     -0.979210000
15       3.706289000      4.291283000     -3.112405000
8        2.407115000      5.235742000      0.719702000
8        1.810113000      7.281464000     -2.460389000
6        6.204553000      3.272447000     -2.422457000
1        6.725728000      3.825975000     -3.208201000
1        6.826453000      2.406236000     -2.181912000
6        3.136667000      5.392394000     -0.186521000
6        2.792162000      6.787419000     -2.056287000
6        4.826420000      2.828636000     -2.907792000
1        4.359093000      2.173381000     -2.162772000
1        4.900706000      2.257259000     -3.840088000
6        3.995672000      4.900388000     -4.872281000
1        3.542704000      5.902022000     -4.854563000
6        3.334991000      4.102501000     -5.995347000
6        5.483903000      5.048970000     -5.190242000
1        6.041722000      5.595951000     -4.425688000
1        5.955103000      4.067315000     -5.313873000
1        5.602790000      5.589531000     -6.136506000
1        3.757837000      3.095265000     -6.077321000
1        3.526425000      4.611017000     -6.948422000
1        2.250865000      4.016587000     -5.886639000
6        7.734658000      5.257919000     -0.885917000
1        7.618869000      5.927052000     -0.021858000
6        7.993446000      6.119802000     -2.119733000
6        8.925553000      4.337619000     -0.628970000
1        8.851292000      3.803842000      0.321955000
1        9.051653000      3.601470000     -1.430930000
1        9.842901000      4.938362000     -0.591946000
1        8.172277000      5.504119000     -3.008578000
1        8.892267000      6.727587000     -1.961961000
1        7.165323000      6.798863000     -2.336599000
6        1.975645000      3.561942000     -3.203166000
1        1.458136000      4.216755000     -3.916502000
6        1.214796000      3.629264000     -1.882210000
6        1.941600000      2.126382000     -3.733489000
1        2.509567000      1.984004000     -4.654504000
1        2.330723000      1.425825000     -2.986735000
1        0.902466000      1.840453000     -3.935770000
1        1.740621000      3.098653000     -1.081101000
1        0.236894000      3.147980000     -2.007437000
1        1.035211000      4.655761000     -1.556713000
6        6.102400000      3.301712000      0.542359000
1        6.747323000      3.854060000      1.239257000
6        6.731610000      1.931764000      0.286113000
6        4.746734000      3.108831000      1.215250000
1        4.348675000      4.038346000      1.622798000
1        4.004679000      2.690835000      0.526060000
1        4.855040000      2.403380000      2.048386000
1        6.072457000      1.302159000     -0.322325000
1        6.872434000      1.420961000      1.246218000
1        7.704785000      1.979014000     -0.206782000
1        5.282887000      6.065059000      1.460151000
6        4.868740000      7.344931000     -0.146903000
6        5.278763000      7.105371000      1.127146000
6        5.769724000      8.011837000      2.184577000
6        5.480199000      9.386563000      2.276952000
6        6.560375000      7.453348000      3.207555000
6        5.979323000     10.158823000      3.321887000
6        7.064717000      8.225603000      4.248722000
6        6.780619000      9.589036000      4.310762000
1        4.844380000      9.855081000      1.533711000
1        6.783163000      6.388267000      3.174953000
1        5.732660000     11.217109000      3.366873000
1        7.678412000      7.760118000      5.016332000
1        7.169049000     10.197199000      5.123414000
6        4.941779000      8.724311000     -0.693085000
6        6.182066000      9.293527000     -1.033867000
6        3.789703000      9.497714000     -0.923482000
6        6.266789000     10.569436000     -1.586773000
6        3.874932000     10.778605000     -1.462730000
6        5.113760000     11.321501000     -1.805568000
1        7.090668000      8.723383000     -0.856379000
1        2.816651000      9.092382000     -0.658356000
1        7.241141000     10.980007000     -1.842104000
1        2.966708000     11.356886000     -1.616737000
1        5.178443000     12.317938000     -2.234507000
1        5.209711000      7.121747000     -3.479765000
1        5.055790000      7.637770000     -2.956421000

   80
D
scf done: -2105.341279
25       4.428981000      5.957687000     -1.625841000
15       6.136388000      4.379613000     -0.980426000
15       3.857320000      4.337029000     -3.193575000
8        2.502516000      5.681480000      0.549192000
8        2.453626000      7.666020000     -2.937233000
6        6.343247000      3.313536000     -2.479864000
1        6.868659000      3.930722000     -3.217145000
1        6.976439000      2.445058000     -2.277263000
6        3.265733000      5.680272000     -0.335770000
6        3.260666000      7.007364000     -2.405907000
6        4.984305000      2.875521000     -3.017451000
1        4.509850000      2.183639000     -2.312865000
1        5.089474000      2.342943000     -3.969013000
6        4.045274000      4.861465000     -4.992681000
1        3.396782000      5.747528000     -5.055520000
6        3.555899000      3.839174000     -6.019603000
6        5.466935000      5.285519000     -5.356593000
1        5.864780000      6.073465000     -4.711380000
1        6.158630000      4.436413000     -5.328107000
1        5.476158000      5.675648000     -6.381096000
1        4.142081000      2.913988000     -5.983072000
1        3.676523000      4.257611000     -7.026170000
1        2.500209000      3.582764000     -5.903510000
6        7.872738000      5.030093000     -0.677481000
1        7.792241000      5.514199000      0.304809000
6        8.298596000      6.093541000     -1.687750000
6        8.934760000      3.934718000     -0.582938000
1        8.726368000      3.214125000      0.211833000
1        9.042531000      3.387482000     -1.525902000
1        9.906263000      4.391165000     -0.358033000
1        8.273584000      5.719824000     -2.717886000
1        9.330707000      6.398938000     -1.478554000
1        7.677155000      6.991246000     -1.630233000
6        2.108843000      3.627700000     -3.230618000
1        1.638644000      4.161597000     -4.066614000
6        1.292771000      3.936857000     -1.981801000
6        2.057406000      2.127019000     -3.521993000
1        2.667215000      1.827577000     -4.377598000
1        2.387402000      1.546390000     -2.653634000
1        1.022044000      1.834308000     -3.733085000
1        1.737115000      3.492186000     -1.085421000
1        0.287163000      3.512680000     -2.093931000
1        1.181014000      5.011418000     -1.817416000
6        5.953995000      3.172621000      0.467784000
1        6.665825000      3.560032000      1.209353000
6        6.339607000      1.728192000      0.146084000
6        4.567179000      3.203484000      1.101008000
1        4.321707000      4.186514000      1.506578000
1        3.787256000      2.922253000      0.384445000
1        4.527759000      2.485655000      1.929604000
1        5.634076000      1.271652000     -0.556639000
1        6.305713000      1.136820000      1.069064000
1        7.344788000      1.625144000     -0.269105000
1        5.699683000      6.107783000      1.234965000
6        5.069757000      7.414978000     -0.275576000
6        5.605972000      7.155747000      0.943230000
6        6.065987000      8.066897000      2.008854000
6        6.532227000      9.377966000      1.800332000
6        6.083114000      7.579425000      3.329280000
6        6.961398000     10.166236000      2.864240000
6        6.507399000      8.368185000      4.393653000
6        6.945643000      9.672295000      4.168255000
1        6.574211000      9.780721000      0.793766000
1        5.748351000      6.560697000      3.516644000
1        7.318913000     11.174811000      2.670238000
1        6.498186000      7.962319000      5.402380000
1        7.280336000     10.292087000      4.995840000
6        4.744754000      8.809321000     -0.669263000
6        5.427382000      9.481471000     -1.697350000
6        3.672404000      9.479569000     -0.054793000
6        5.069835000     10.773083000     -2.076514000
6        3.303638000     10.764703000     -0.445285000
6        4.002983000     11.422886000     -1.455793000
1        6.257583000      8.988738000     -2.199865000
1        3.122026000      8.977625000      0.738123000
1        5.626331000     11.273487000     -2.865705000
1        2.467265000     11.255916000      0.046808000
1        3.718824000     12.427080000     -1.758824000
1        5.707023000      6.797231000     -2.219630000
1        5.553417000      6.263006000     -2.836974000

80
TSDE
Scf done = -2105.338336
25       4.473570000      5.901669000     -1.587585000
15       6.145918000      4.290543000     -0.970830000
15       3.892913000      4.351691000     -3.189245000
8        2.535486000      5.677045000      0.590923000
8        2.553088000      7.576737000     -3.012985000
6        6.271235000      3.147519000     -2.421769000
1        6.866308000      3.680195000     -3.170813000
1        6.819484000      2.237182000     -2.166324000
6        3.297657000      5.636707000     -0.295333000
6        3.339899000      6.941021000     -2.425478000
6        4.893898000      2.808882000     -2.976644000
1        4.351565000      2.169800000     -2.270358000
1        4.970440000      2.259276000     -3.921173000
6        4.237783000      4.914676000     -4.951499000
1        3.705801000      5.875488000     -5.006087000
6        3.693389000      4.004615000     -6.051925000
6        5.720754000      5.175633000     -5.209070000
1        6.177259000      5.814180000     -4.447253000
1        6.283995000      4.236822000     -5.256993000
1        5.840480000      5.675574000     -6.177475000
1        4.163163000      3.014723000     -6.026648000
1        3.924097000      4.445976000     -7.029184000
1        2.609433000      3.873502000     -6.005636000
6        7.928672000      4.860971000     -0.768033000
1        7.931945000      5.358153000      0.210623000
6        8.367876000      5.882592000     -1.814551000
6        8.930089000      3.706158000     -0.711059000
1        8.695824000      2.978127000      0.069795000
1        8.994191000      3.174715000     -1.666674000
1        9.928384000      4.104416000     -0.493355000
1        8.275420000      5.492142000     -2.834434000
1        9.424674000      6.129253000     -1.656409000
1        7.803411000      6.816016000     -1.751324000
6        2.106143000      3.770542000     -3.330392000
1        1.695024000      4.402843000     -4.128839000
6        1.285273000      4.031667000     -2.072605000
6        1.961715000      2.304335000     -3.743387000
1        2.571644000      2.031135000     -4.607069000
1        2.229601000      1.636033000     -2.917880000
1        0.914844000      2.099827000     -3.997283000
1        1.698191000      3.511241000     -1.201720000
1        0.263884000      3.660290000     -2.222751000
1        1.218545000      5.096690000     -1.838378000
6        5.990299000      3.168343000      0.552113000
1        6.822315000      3.491324000      1.192290000
6        6.165363000      1.677201000      0.266439000
6        4.701831000      3.396000000      1.334107000
1        4.595549000      4.432511000      1.662512000
1        3.817836000      3.129925000      0.744907000
1        4.702800000      2.764853000      2.231565000
1        5.370011000      1.294733000     -0.382871000
1        6.107955000      1.123069000      1.211179000
1        7.126182000      1.434275000     -0.194575000
1        6.079643000      6.206408000      1.085051000
6        5.178973000      7.467400000     -0.318528000
6        5.815457000      7.237708000      0.855341000
6        6.185968000      8.162490000      1.941056000
6        6.417239000      9.540728000      1.780921000
6        6.363394000      7.617690000      3.226035000
6        6.781373000     10.334381000      2.864319000
6        6.718941000      8.412930000      4.310268000
6        6.926556000      9.780090000      4.135896000
1        6.328062000      9.993537000      0.799158000
1        6.211213000      6.549772000      3.369834000
1        6.960286000     11.395872000      2.711439000
1        6.838865000      7.962718000      5.292529000
1        7.208495000     10.405547000      4.978704000
6        4.656266000      8.810235000     -0.673304000
6        5.205041000      9.555178000     -1.728727000
6        3.552353000      9.344332000      0.010548000
6        4.682519000     10.799713000     -2.073250000
6        3.024390000     10.583570000     -0.341503000
6        3.589109000     11.320317000     -1.382487000
1        6.056265000      9.157857000     -2.277368000
1        3.105335000      8.773996000      0.821548000
1        5.131543000     11.364429000     -2.886699000
1        2.168155000     10.976626000      0.201407000
1        3.178406000     12.288683000     -1.655414000
1        5.695600000      6.875011000     -1.623107000
1        5.663660000      6.386239000     -2.559149000

80
E 
Scf done: -2105.356116
25       4.614821000      5.878169000     -1.656042000
15       6.320898000      4.317923000     -1.154059000
15       3.824741000      4.308772000     -3.106798000
8        2.786890000      5.775269000      0.639176000
8        2.899495000      7.788705000     -3.045925000
6        6.338403000      3.196968000     -2.623706000
1        6.817078000      3.760356000     -3.430912000
1        6.945034000      2.304640000     -2.444286000
6        3.511375000      5.710543000     -0.279692000
6        3.590317000      7.040023000     -2.466108000
6        4.914252000      2.809472000     -3.005966000
1        4.487048000      2.159254000     -2.234632000
1        4.893812000      2.249463000     -3.947502000
6        3.881878000      4.808700000     -4.923559000
1        3.300712000      5.741970000     -4.936769000
6        3.225425000      3.826235000     -5.894676000
6        5.291711000      5.119012000     -5.424291000
1        5.818922000      5.827704000     -4.781388000
1        5.894080000      4.206364000     -5.500986000
1        5.232100000      5.551858000     -6.430075000
1        3.742197000      2.859779000     -5.901930000
1        3.291471000      4.233737000     -6.910874000
1        2.167507000      3.649604000     -5.687743000
6        8.088239000      4.946322000     -1.044914000
1        8.091514000      5.523978000     -0.109566000
6        8.468114000      5.889583000     -2.184238000
6        9.134249000      3.836965000     -0.925076000
1        8.976025000      3.193688000     -0.056197000
1        9.156799000      3.205980000     -1.820714000
1       10.128631000      4.286993000     -0.818339000
1        8.432034000      5.384415000     -3.156368000
1        9.497380000      6.238115000     -2.036295000
1        7.821889000      6.768633000     -2.237791000
6        2.063433000      3.639948000     -2.991389000
1        1.526495000      4.208801000     -3.761763000
6        1.381390000      3.935652000     -1.660786000
6        1.939045000      2.148753000     -3.311211000
1        2.451758000      1.854675000     -4.229766000
1        2.337538000      1.538231000     -2.493522000
1        0.879794000      1.887904000     -3.423440000
1        1.906985000      3.469303000     -0.820461000
1        0.362901000      3.528112000     -1.678904000
1        1.305264000      5.007939000     -1.466676000
6        6.270567000      3.170547000      0.355516000
1        7.063750000      3.567250000      1.004230000
6        6.586514000      1.705225000      0.056103000
6        4.960393000      3.270820000      1.128130000
1        4.777752000      4.283253000      1.493400000
1        4.103389000      2.970377000      0.515251000
1        4.994918000      2.604387000      1.999076000
1        5.800910000      1.243577000     -0.552457000
1        6.637392000      1.146555000      0.998584000
1        7.539360000      1.564779000     -0.459937000
1        6.197028000      6.364572000      1.168806000
6        5.625762000      7.757115000     -0.260107000
6        5.898670000      7.400414000      1.013145000
6        5.859260000      8.201432000      2.243048000
6        6.122783000      9.580955000      2.277758000
6        5.609674000      7.540627000      3.456858000
6        6.108204000     10.274112000      3.482796000
6        5.581103000      8.238435000      4.660170000
6        5.828247000      9.609672000      4.677349000
1        6.359375000     10.108365000      1.359174000
1        5.431325000      6.467659000      3.449115000
1        6.323610000     11.339422000      3.490957000
1        5.374633000      7.708683000      5.586403000
1        5.815437000     10.156624000      5.616259000
6        5.116114000      9.048585000     -0.759077000
6        5.715857000      9.658799000     -1.869474000
6        3.986708000      9.653072000     -0.187904000
6        5.214112000     10.852602000     -2.381346000
6        3.482589000     10.842233000     -0.704882000
6        4.096007000     11.449037000     -1.800994000
1        6.582577000      9.192479000     -2.332449000
1        3.494527000      9.175073000      0.655121000
1        5.696173000     11.315605000     -3.238489000
1        2.602631000     11.294097000     -0.254311000
1        3.700062000     12.377138000     -2.204379000
1        5.979217000      7.051181000     -1.057480000
1        5.678384000      6.185783000     -2.793255000

80 
TSEF
Scf done: -2105.352892
25       4.737982000      5.931825000     -1.642782000
15       6.427130000      4.333783000     -1.196655000
15       3.802704000      4.343851000     -2.983755000
8        3.007455000      5.968055000      0.730387000
8        3.070022000      7.890742000     -3.019611000
6        6.298894000      3.159365000     -2.617115000
1        6.726659000      3.674014000     -3.482474000
1        6.893215000      2.256536000     -2.447871000
6        3.692737000      5.846187000     -0.213674000
6        3.739278000      7.122295000     -2.438514000
6        4.836245000      2.805106000     -2.870049000
1        4.444616000      2.217954000     -2.031427000
1        4.726186000      2.193891000     -3.773028000
6        3.796080000      4.765926000     -4.820923000
1        3.274120000      5.733401000     -4.843887000
6        3.032554000      3.788668000     -5.715740000
6        5.195012000      4.964935000     -5.402968000
1        5.807443000      5.644162000     -4.804845000
1        5.723147000      4.008674000     -5.491860000
1        5.111719000      5.382929000     -6.413353000
1        3.490958000      2.793237000     -5.706716000
1        3.069083000      4.150538000     -6.750604000
1        1.978190000      3.684352000     -5.448596000
6        8.215943000      4.912990000     -1.230119000
1        8.266102000      5.622273000     -0.391425000
6        8.576741000      5.666624000     -2.508914000
6        9.247185000      3.811154000     -0.982486000
1        9.131117000      3.328112000     -0.009379000
1        9.204763000      3.039099000     -1.758843000
1       10.253487000      4.246653000     -1.009692000
1        8.580945000      5.000170000     -3.379166000
1        9.587513000      6.080324000     -2.412074000
1        7.891748000      6.490687000     -2.720773000
6        2.022195000      3.761799000     -2.756804000
1        1.476580000      4.314678000     -3.532589000
6        1.413332000      4.155320000     -1.416366000
6        1.820201000      2.263501000     -2.993607000
1        2.264241000      1.903467000     -3.924415000
1        2.242440000      1.676313000     -2.170793000
1        0.746452000      2.043200000     -3.030540000
1        1.950285000      3.705009000     -0.574756000
1        0.376133000      3.799785000     -1.373187000
1        1.398543000      5.238298000     -1.273766000
6        6.421447000      3.238818000      0.348347000
1        7.203735000      3.682403000      0.979749000
6        6.777958000      1.773853000      0.092577000
6        5.110125000      3.318246000      1.122515000
1        4.901070000      4.329862000      1.474049000
1        4.260396000      2.987411000      0.514982000
1        5.162404000      2.664608000      2.002277000
1        5.984513000      1.266132000     -0.467582000
1        6.881593000      1.253129000      1.052317000
1        7.713728000      1.643062000     -0.455378000
1        6.549684000      6.523609000      0.927982000
6        6.023729000      8.015699000     -0.411987000
6        6.109045000      7.515798000      0.843182000
6        5.719473000      8.098325000      2.134526000
6        5.798297000      9.472115000      2.414815000
6        5.321393000      7.229680000      3.163551000
6        5.460541000      9.958306000      3.672821000
6        4.967485000      7.719450000      4.416993000
6        5.033401000      9.087030000      4.675454000
1        6.143395000     10.159480000      1.648845000
1        5.290094000      6.159552000      2.971974000
1        5.536482000     11.023594000      3.874493000
1        4.650343000      7.030829000      5.195684000
1        4.766336000      9.471875000      5.656019000
6        5.428053000      9.277250000     -0.887701000
6        6.030770000      9.945551000     -1.963209000
6        4.234711000      9.797656000     -0.362791000
6        5.479907000     11.116420000     -2.477415000
6        3.681061000     10.963086000     -0.881484000
6        4.303722000     11.631482000     -1.936454000
1        6.943272000      9.541535000     -2.396276000
1        3.729245000      9.272292000      0.442725000
1        5.968076000     11.623458000     -3.305610000
1        2.753269000     11.347897000     -0.465882000
1        3.868055000     12.541719000     -2.339627000
1        6.519337000      7.424133000     -1.193478000
1        5.745635000      6.208823000     -2.843201000

80
F
Scf done : -2105.352811
25       4.914411000      5.948863000     -1.737599000
15       6.359676000      4.233138000     -0.997340000
15       3.904089000      4.348131000     -3.008624000
8        3.071232000      6.366979000      0.512924000
8        3.571751000      7.943064000     -3.396197000
6        6.281542000      3.010537000     -2.381521000
1        6.832532000      3.454723000     -3.216250000
1        6.780535000      2.072677000     -2.120217000
6        3.787663000      6.108591000     -0.379025000
6        4.112030000      7.163370000     -2.706695000
6        4.826822000      2.753737000     -2.765906000
1        4.321460000      2.211793000     -1.959087000
1        4.758723000      2.130336000     -3.664355000
6        3.994042000      4.643570000     -4.869030000
1        3.533445000      5.635090000     -4.985114000
6        3.208599000      3.650168000     -5.726695000
6        5.426828000      4.716196000     -5.394313000
1        6.042251000      5.427611000     -4.838623000
1        5.912560000      3.734162000     -5.352637000
1        5.413441000      5.026274000     -6.446081000
1        3.608485000      2.633687000     -5.636140000
1        3.301781000      3.939503000     -6.780601000
1        2.141338000      3.621675000     -5.494595000
6        8.185854000      4.632197000     -0.822693000
1        8.219520000      5.247539000      0.087808000
6        8.724716000      5.468197000     -1.981056000
6        9.080417000      3.413711000     -0.595178000
1        8.826010000      2.866210000      0.315832000
1        9.041716000      2.716461000     -1.439673000
1       10.121333000      3.743960000     -0.492888000
1        8.667685000      4.923987000     -2.931018000
1        9.780886000      5.701648000     -1.800235000
1        8.185757000      6.411116000     -2.102681000
6        2.079843000      3.896680000     -2.819292000
1        1.603712000      4.424300000     -3.655928000
6        1.447039000      4.428527000     -1.539156000
6        1.788005000      2.401421000     -2.959495000
1        2.264106000      1.944523000     -3.830169000
1        2.116575000      1.852611000     -2.070006000
1        0.706058000      2.248752000     -3.052636000
1        1.925693000      4.016158000     -0.644669000
1        0.389262000      4.138030000     -1.510925000
1        1.492664000      5.518601000     -1.481682000
6        6.068813000      3.210624000      0.570744000
1        6.833655000      3.587420000      1.264091000
6        6.274253000      1.704000000      0.404129000
6        4.704823000      3.469927000      1.203668000
1        4.576965000      4.512318000      1.500465000
1        3.886793000      3.207233000      0.522943000
1        4.595564000      2.852394000      2.103978000
1        5.490741000      1.262760000     -0.222055000
1        6.213252000      1.220937000      1.386919000
1        7.240597000      1.439842000     -0.031237000
1        7.354595000      7.281753000     -0.062177000
6        6.243886000      8.784455000     -0.950783000
6        6.608058000      8.051089000      0.126830000
6        6.227167000      8.170266000      1.543899000
6        5.971515000      9.402510000      2.165603000
6        6.213137000      7.012023000      2.337077000
6        5.678979000      9.465816000      3.524034000
6        5.910210000      7.074086000      3.694019000
6        5.637928000      8.302636000      4.293010000
1        6.019192000     10.318213000      1.584241000
1        6.441015000      6.053632000      1.875607000
1        5.490880000     10.430871000      3.987552000
1        5.895802000      6.162366000      4.285690000
1        5.407804000      8.356038000      5.353716000
6        5.244242000      9.855367000     -1.087045000
6        5.459987000     10.852017000     -2.051188000
6        4.046407000      9.888329000     -0.354137000
6        4.533574000     11.872429000     -2.248137000
6        3.116784000     10.901870000     -0.558349000
6        3.358774000     11.903152000     -1.499837000
1        6.369706000     10.825326000     -2.647077000
1        3.834956000      9.104905000      0.366963000
1        4.726884000     12.639880000     -2.993074000
1        2.193654000     10.906524000      0.015551000
1        2.630521000     12.694456000     -1.655995000
1        6.789852000      8.570880000     -1.869770000
1        6.040604000      5.962200000     -2.860860000

80
G
Scf done: -2105.355269
25       4.652439000      5.506420000     -0.921537000
15       6.551467000      4.157629000     -1.407363000
15       3.536446000      4.312508000     -2.496347000
8        3.598112000      4.320613000      1.551818000
8        2.513134000      7.490069000     -1.002471000
6        6.102965000      3.338065000     -3.008390000
1        6.309111000      4.078530000     -3.787170000
1        6.749363000      2.478737000     -3.205889000
6        4.034783000      4.707755000      0.534281000
6        3.374893000      6.696063000     -0.945991000
6        4.635335000      2.921556000     -3.040938000
1        4.467048000      2.095018000     -2.340463000
1        4.352426000      2.564984000     -4.038033000
6        3.147194000      5.268630000     -4.075164000
1        2.594811000      6.140707000     -3.695059000
6        2.258437000      4.539395000     -5.083489000
6        4.392723000      5.771474000     -4.803527000
1        5.086855000      6.290495000     -4.138252000
1        4.924978000      4.945315000     -5.288904000
1        4.093829000      6.471133000     -5.593245000
1        2.746261000      3.636172000     -5.467236000
1        2.079164000      5.198557000     -5.941736000
1        1.280999000      4.259923000     -4.683333000
6        8.199372000      4.973547000     -1.802282000
1        8.547207000      5.327987000     -0.820977000
6        8.076038000      6.179322000     -2.728864000
6        9.241079000      4.001236000     -2.358417000
1        9.433618000      3.153517000     -1.696351000
1        8.940401000      3.610168000     -3.336783000
1       10.192937000      4.528078000     -2.496890000
1        7.712732000      5.887343000     -3.721367000
1        9.064043000      6.635465000     -2.865672000
1        7.401953000      6.942331000     -2.335285000
6        1.861123000      3.511975000     -2.157567000
1        1.150705000      4.225459000     -2.595539000
6        1.520173000      3.392552000     -0.677072000
6        1.671076000      2.154234000     -2.836888000
1        1.927041000      2.157896000     -3.898424000
1        2.276033000      1.383362000     -2.347159000
1        0.621936000      1.847336000     -2.749147000
1        2.216853000      2.731290000     -0.151809000
1        0.516231000      2.962423000     -0.572625000
1        1.519390000      4.362395000     -0.173585000
6        7.154629000      2.774578000     -0.255201000
1        8.151411000      3.116163000      0.053964000
6        7.304212000      1.408979000     -0.923027000
6        6.311714000      2.646284000      1.007628000
1        6.252116000      3.587201000      1.561477000
1        5.291483000      2.321118000      0.780563000
1        6.759594000      1.897080000      1.672315000
1        6.337034000      1.019884000     -1.261677000
1        7.707252000      0.692544000     -0.196851000
1        7.982886000      1.421384000     -1.780079000
1        5.680651000      6.499981000      1.939723000
6        6.545382000      7.745435000      0.524392000
6        5.630151000      7.489198000      1.486212000
6        4.606497000      8.370133000      2.075732000
6        4.807507000      9.747188000      2.261170000
6        3.414005000      7.803897000      2.553767000
6        3.835143000     10.531937000      2.872306000
6        2.436698000      8.591749000      3.155204000
6        2.641399000      9.960906000      3.313531000
1        5.739464000     10.202889000      1.940931000
1        3.255015000      6.733651000      2.449391000
1        4.014180000     11.594848000      3.012694000
1        1.517352000      8.132282000      3.509081000
1        1.883090000     10.576995000      3.789339000
6        6.716444000      8.944664000     -0.313856000
6        8.015708000      9.354968000     -0.649783000
6        5.633201000      9.663307000     -0.845192000
6        8.229150000     10.469512000     -1.456701000
6        5.847246000     10.770098000     -1.659974000
6        7.145092000     11.183072000     -1.963557000
1        8.865262000      8.794826000     -0.265413000
1        4.618289000      9.343699000     -0.628715000
1        9.244324000     10.775929000     -1.695141000
1        4.995593000     11.310383000     -2.065501000
1        7.308494000     12.049140000     -2.599294000
1        7.290614000      6.967704000      0.356448000
1        5.264652000      6.374288000     -2.106715000

80
TSGH
Scf done: -2105.352617
25       4.666984000      5.556649000     -0.875590000
15       6.569102000      4.211308000     -1.396230000
15       3.554662000      4.370710000     -2.461815000
8        3.614363000      4.261185000      1.544547000
8        2.475347000      7.481216000     -0.957032000
6        6.093379000      3.340492000     -2.963340000
1        6.304006000      4.048671000     -3.770332000
1        6.726988000      2.466370000     -3.135246000
6        4.053680000      4.700384000      0.549529000
6        3.360673000      6.714080000     -0.894794000
6        4.620646000      2.944448000     -2.973107000
1        4.444090000      2.143670000     -2.245131000
1        4.324694000      2.561810000     -3.956568000
6        3.198920000      5.318555000     -4.053903000
1        2.643286000      6.193643000     -3.685285000
6        2.322129000      4.586786000     -5.071124000
6        4.454749000      5.816998000     -4.766849000
1        5.141922000      6.333623000     -4.092921000
1        4.990414000      4.990103000     -5.247050000
1        4.167216000      6.518265000     -5.559397000
1        2.809167000      3.676128000     -5.437941000
1        2.163241000      5.239331000     -5.938390000
1        1.335526000      4.319083000     -4.685902000
6        8.199337000      5.024593000     -1.868369000
1        8.568902000      5.425282000     -0.913378000
6        8.039295000      6.187154000     -2.843195000
6        9.241033000      4.043032000     -2.408047000
1        9.472137000      3.234759000     -1.710107000
1        8.918577000      3.596863000     -3.355384000
1       10.177310000      4.579672000     -2.603867000
1        7.682916000      5.844075000     -3.821429000
1        9.013173000      6.665736000     -3.002536000
1        7.344219000      6.945413000     -2.478183000
6        1.851957000      3.623083000     -2.136121000
1        1.170303000      4.345388000     -2.604196000
6        1.472966000      3.542742000     -0.662270000
6        1.639455000      2.256386000     -2.790545000
1        1.904678000      2.233452000     -3.849638000
1        2.223825000      1.483018000     -2.280104000
1        0.583270000      1.973484000     -2.706561000
1        2.122635000      2.853802000     -0.113662000
1        0.446309000      3.165351000     -0.576439000
1        1.509796000      4.517828000     -0.169811000
6        7.223976000      2.869451000     -0.222949000
1        8.220452000      3.238682000      0.054016000
6        7.384776000      1.489686000     -0.858205000
6        6.413804000      2.755155000      1.062175000
1        6.330139000      3.712220000      1.584693000
1        5.402596000      2.383989000      0.868355000
1        6.903575000      2.046462000      1.741594000
1        6.416991000      1.072851000     -1.160524000
1        7.820470000      0.801162000     -0.123888000
1        8.040592000      1.491546000     -1.732817000
1        5.619310000      6.360793000      1.877180000
6        6.474146000      7.603495000      0.450486000
6        5.546533000      7.338483000      1.403630000
6        4.533139000      8.226082000      2.006489000
6        4.761306000      9.596233000      2.209277000
6        3.337065000      7.674970000      2.492285000
6        3.810854000     10.390230000      2.842949000
6        2.381942000      8.471780000      3.116777000
6        2.612492000      9.834934000      3.290570000
1        5.697795000     10.039924000      1.885937000
1        3.156392000      6.609909000      2.376440000
1        4.011459000     11.447552000      2.995600000
1        1.459209000      8.023587000      3.476183000
1        1.870928000     10.457827000      3.783601000
6        6.669172000      8.815758000     -0.364193000
6        7.980131000      9.195563000     -0.690272000
6        5.608657000      9.585014000     -0.870009000
6        8.228080000     10.325239000     -1.465881000
6        5.856820000     10.707243000     -1.652848000
6        7.166694000     11.087057000     -1.949028000
1        8.812082000      8.598168000     -0.323908000
1        4.583978000      9.295909000     -0.658115000
1        9.252207000     10.605743000     -1.697719000
1        5.022085000     11.286975000     -2.038548000
1        7.356248000     11.965531000     -2.560003000
1        7.236204000      6.838301000      0.307490000
1        5.259569000      6.445933000     -2.053054000

80
H
Scf done: -2105.367453
25       4.750499000      5.881942000     -1.089696000
15       6.562935000      4.328327000     -1.315484000
15       3.682576000      4.488009000     -2.578646000
8        3.170771000      4.801966000      1.139110000
8        2.797752000      7.860994000     -1.959946000
6        6.170749000      3.342981000     -2.831431000
1        6.380434000      3.987101000     -3.692211000
1        6.809900000      2.459808000     -2.919374000
6        3.835535000      5.189304000      0.256431000
6        3.572750000      7.087021000     -1.545077000
6        4.698472000      2.959729000     -2.801697000
1        4.501201000      2.317164000     -1.936781000
1        4.397167000      2.405776000     -3.696057000
6        3.343225000      5.127518000     -4.320945000
1        2.369862000      5.624247000     -4.204589000
6        3.181688000      4.001994000     -5.345034000
6        4.328204000      6.165393000     -4.849800000
1        4.358216000      7.063763000     -4.229937000
1        5.345656000      5.765080000     -4.919513000
1        4.022762000      6.465551000     -5.859917000
1        4.151083000      3.561753000     -5.603456000
1        2.752647000      4.409567000     -6.267762000
1        2.523174000      3.194928000     -5.009082000
6        8.275376000      5.006570000     -1.700881000
1        8.510811000      5.641175000     -0.834559000
6        8.279677000      5.874907000     -2.958891000
6        9.383963000      3.958577000     -1.810507000
1        9.531199000      3.392241000     -0.887653000
1        9.193940000      3.252045000     -2.625845000
1       10.331081000      4.465182000     -2.033437000
1        8.193519000      5.258438000     -3.860874000
1        9.229971000      6.417235000     -3.027903000
1        7.468089000      6.606664000     -2.974046000
6        1.965840000      3.826058000     -2.200876000
1        1.593387000      3.472406000     -3.170848000
6        1.026196000      4.933106000     -1.722652000
6        1.946628000      2.637200000     -1.242110000
1        2.436823000      1.755827000     -1.664808000
1        2.419158000      2.867010000     -0.282852000
1        0.905924000      2.360114000     -1.034589000
1        1.304406000      5.298186000     -0.729126000
1        0.004986000      4.539544000     -1.656354000
1        1.003280000      5.789111000     -2.404152000
6        6.966135000      3.046400000      0.018524000
1        7.855451000      3.463446000      0.510838000
6        7.313332000      1.656253000     -0.514564000
6        5.873886000      2.925154000      1.075893000
1        5.673205000      3.874799000      1.576435000
1        4.936075000      2.560121000      0.643817000
1        6.186317000      2.205071000      1.842444000
1        6.433689000      1.171072000     -0.952778000
1        7.653341000      1.024285000      0.314975000
1        8.104194000      1.664391000     -1.267478000
1        6.302167000      6.078668000      1.075899000
6        6.137579000      7.454196000     -0.494958000
6        5.633050000      6.839098000      0.674739000
6        4.875638000      7.494756000      1.784588000
6        5.579429000      7.701654000      2.982230000
6        3.533505000      7.895986000      1.745000000
6        4.981106000      8.311747000      4.081298000
6        2.931263000      8.507526000      2.842844000
6        3.651043000      8.722263000      4.015782000
1        6.617438000      7.381568000      3.047176000
1        2.944403000      7.719416000      0.850437000
1        5.556048000      8.462668000      4.991538000
1        1.888661000      8.809249000      2.780137000
1        3.178183000      9.195454000      4.872221000
6        6.007038000      8.859495000     -0.952345000
6        7.055011000      9.366083000     -1.744084000
6        4.960627000      9.743078000     -0.638216000
6        7.058804000     10.678185000     -2.205914000
6        4.966763000     11.059556000     -1.092858000
6        6.010352000     11.537392000     -1.882517000
1        7.888086000      8.713083000     -1.994119000
1        4.128084000      9.408083000     -0.033421000
1        7.887247000     11.030323000     -2.815714000
1        4.141548000     11.716075000     -0.827352000
1        6.007543000     12.564194000     -2.238370000
1        7.092609000      7.053359000     -0.813069000
1        5.432286000      6.286899000     -2.431146000

80
TSHI
Scf done: -2105.360096
25       4.572967000      7.804128000     -2.226632000
15       4.689814000      5.376047000     -2.315080000
15       4.360391000      7.591210000     -4.508455000
8        1.753562000      8.380062000     -1.712196000
8        5.181913000     10.587792000     -2.838245000
6        4.859899000      4.916000000     -4.100257000
1        5.912669000      5.058803000     -4.367160000
1        4.624029000      3.862756000     -4.275224000
6        2.853494000      8.070816000     -1.977614000
6        4.902297000      9.486973000     -2.545181000
6        3.976438000      5.832199000     -4.929056000
1        2.926924000      5.669786000     -4.661987000
1        4.076264000      5.645481000     -6.003219000
6        5.811520000      8.076162000     -5.608525000
1        5.653911000      9.155430000     -5.745661000
6        5.789506000      7.411981000     -6.985231000
6        7.178228000      7.889113000     -4.957937000
1        7.255749000      8.418875000     -4.004571000
1        7.398122000      6.831156000     -4.777760000
1        7.957669000      8.278229000     -5.624450000
1        6.036439000      6.346514000     -6.917089000
1        6.543129000      7.879464000     -7.630135000
1        4.825326000      7.503392000     -7.495418000
6        6.174951000      4.506289000     -1.554418000
1        6.143420000      4.791451000     -0.492820000
6        7.495280000      4.991458000     -2.156337000
6        6.131203000      2.978654000     -1.622179000
1        5.283937000      2.547465000     -1.083271000
1        6.100884000      2.622258000     -2.657745000
1        7.043276000      2.575052000     -1.165338000
1        7.657252000      4.552944000     -3.147164000
1        8.329461000      4.668275000     -1.522963000
1        7.552082000      6.078128000     -2.262062000
6        2.989059000      8.514458000     -5.406916000
1        3.265759000      8.451689000     -6.467404000
6        2.932290000      9.992596000     -5.027480000
6        1.610935000      7.874032000     -5.250234000
1        1.550558000      6.886809000     -5.715672000
1        1.316991000      7.778430000     -4.200371000
1        0.862283000      8.507811000     -5.740684000
1        2.606488000     10.126899000     -3.990414000
1        2.206810000     10.504548000     -5.670798000
1        3.894139000     10.499016000     -5.149623000
6        3.268540000      4.322074000     -1.638654000
1        3.681811000      3.910537000     -0.708196000
6        2.854922000      3.157390000     -2.537085000
6        2.039742000      5.139785000     -1.256485000
1        2.271465000      5.910333000     -0.517373000
1        1.583166000      5.623420000     -2.125894000
1        1.285652000      4.475620000     -0.815811000
1        2.397555000      3.514953000     -3.466777000
1        2.103748000      2.549221000     -2.018633000
1        3.685499000      2.498279000     -2.800703000
1        6.466278000      6.778219000     -0.525585000
6        4.654227000      7.758350000     -0.109464000
6        6.011175000      7.761307000     -0.598334000
6        7.064503000      8.784191000     -0.301680000
6        6.852770000     10.163401000     -0.166573000
6        8.371707000      8.306362000     -0.113335000
6        7.903957000     11.022579000      0.146888000
6        9.424004000      9.163158000      0.195962000
6        9.194539000     10.530886000      0.327943000
1        5.864075000     10.580398000     -0.302867000
1        8.563734000      7.239646000     -0.206972000
1        7.708023000     12.087165000      0.248378000
1       10.423447000      8.759145000      0.335877000
1       10.011470000     11.205587000      0.569698000
6        4.037637000      8.766864000      0.805206000
6        3.579015000     10.041335000      0.440777000
6        3.866750000      8.385655000      2.148042000
6        3.014018000     10.904999000      1.377373000
6        3.296515000      9.241673000      3.086118000
6        2.870365000     10.513089000      2.706177000
1        3.651573000     10.362696000     -0.593158000
1        4.194321000      7.395539000      2.459611000
1        2.672650000     11.887271000      1.059361000
1        3.184667000      8.912572000      4.116402000
1        2.423002000     11.185301000      3.433601000
1        6.151202000      7.689767000     -2.190605000
1        4.350163000      6.759362000      0.204158000

80
I
Scf done: -2105.377184
25       4.523894000      6.064376000     -1.890141000
15       4.499080000      4.254470000     -0.284136000
15       4.362605000      4.359030000     -3.424887000
8        1.849260000      6.933663000     -1.197436000
8        4.356836000      7.739812000     -4.275097000
6        4.668966000      2.665452000     -1.228591000
1        5.745737000      2.495657000     -1.330012000
1        4.266137000      1.828211000     -0.646918000
6        2.886914000      6.486824000     -1.524140000
6        4.471166000      7.108553000     -3.293018000
6        4.026358000      2.730574000     -2.608151000
1        2.938787000      2.645890000     -2.526494000
1        4.366699000      1.901867000     -3.239448000
6        5.923845000      4.104029000     -4.439093000
1        6.132219000      5.118895000     -4.807625000
6        5.816501000      3.176409000     -5.646654000
6        7.094105000      3.664802000     -3.559458000
1        7.206596000      4.280206000     -2.661973000
1        6.979882000      2.621421000     -3.244225000
1        8.029890000      3.732055000     -4.126779000
1        5.561237000      2.152560000     -5.350678000
1        6.787625000      3.132927000     -6.155332000
1        5.082510000      3.519568000     -6.379997000
6        5.911678000      4.085501000      0.951537000
1        6.777465000      4.369316000      0.337296000
6        6.203705000      2.678106000      1.479185000
6        5.815673000      5.077203000      2.111461000
1        5.749422000      6.115284000      1.778178000
1        4.951051000      4.876128000      2.751435000
1        6.711569000      4.992577000      2.737834000
1        5.422763000      2.306820000      2.146328000
1        7.136650000      2.710367000      2.055915000
1        6.347715000      1.945157000      0.681501000
6        3.030048000      4.478691000     -4.751739000
1        3.529354000      5.003903000     -5.577480000
6        1.827921000      5.317142000     -4.321716000
6        2.529381000      3.123266000     -5.259886000
1        3.326918000      2.421547000     -5.509576000
1        1.881504000      2.644278000     -4.517888000
1        1.926794000      3.275824000     -6.163246000
1        1.344448000      4.901688000     -3.430686000
1        1.083031000      5.317785000     -5.127249000
1        2.089673000      6.356117000     -4.113423000
6        2.894663000      4.058658000      0.670786000
1        2.710203000      5.060341000      1.082755000
6        2.896955000      3.048385000      1.815840000
6        1.743813000      3.706473000     -0.276370000
1        1.729801000      4.302669000     -1.190957000
1        1.792087000      2.650018000     -0.562758000
1        0.787700000      3.860232000      0.237351000
1        3.161868000      2.045045000      1.464668000
1        1.886235000      2.985822000      2.238579000
1        3.571999000      3.318337000      2.630052000
1        6.953256000      6.331797000     -0.273112000
6        5.204451000      7.502522000     -0.577629000
6        6.474486000      6.884718000     -1.086980000
6        7.534786000      7.718853000     -1.763333000
6        8.261367000      8.643586000     -1.001984000
6        7.845183000      7.580254000     -3.118218000
6        9.260441000      9.416998000     -1.584938000
6        8.845453000      8.355050000     -3.705414000
6        9.554362000      9.278913000     -2.942018000
1        8.037925000      8.757221000      0.056670000
1        7.296627000      6.860122000     -3.721067000
1        9.811979000     10.130804000     -0.978204000
1        9.070454000      8.233182000     -4.762050000
1       10.333128000      9.884453000     -3.397986000
6        4.813075000      8.919713000     -0.747183000
6        5.177073000      9.760357000     -1.818166000
6        3.970509000      9.482343000      0.233920000
6        4.719464000     11.073641000     -1.899010000
6        3.504315000     10.790070000      0.148370000
6        3.876467000     11.601817000     -0.922516000
1        5.826834000      9.388992000     -2.602385000
1        3.676823000      8.868498000      1.084111000
1        5.027605000     11.690685000     -2.740393000
1        2.851950000     11.178166000      0.927471000
1        3.520555000     12.626245000     -0.992317000
1        6.283813000      6.003607000     -1.851064000
1        5.004496000      7.211124000      0.451547000

80
TSIJ
Scf done: -2105.372551
25       4.419195000      6.035621000     -1.880207000
15       4.404086000      4.233700000     -0.277762000
15       4.229880000      4.320191000     -3.425862000
8        1.807533000      6.911889000     -1.015873000
8        4.071095000      7.958132000     -4.050570000
6        4.876968000      2.708589000     -1.222268000
1        5.964762000      2.758741000     -1.340983000
1        4.660429000      1.800582000     -0.648549000
6        2.833411000      6.487176000     -1.408307000
6        4.275585000      7.199031000     -3.180612000
6        4.199424000      2.658151000     -2.592886000
1        3.151149000      2.367029000     -2.486011000
1        4.674460000      1.902557000     -3.228748000
6        5.750285000      4.258878000     -4.525706000
1        5.796877000      5.277699000     -4.936646000
6        5.692679000      3.273650000     -5.689779000
6        7.013466000      4.014865000     -3.701331000
1        7.085664000      4.676418000     -2.833303000
1        7.057794000      2.979462000     -3.345065000
1        7.900958000      4.181847000     -4.323105000
1        5.591099000      2.239542000     -5.341741000
1        6.629120000      3.333014000     -6.258240000
1        4.877647000      3.487250000     -6.385846000
6        5.639264000      4.322189000      1.137068000
1        6.451012000      4.919479000      0.703307000
6        6.258210000      2.998457000      1.586460000
6        5.089901000      5.112844000      2.327966000
1        4.560331000      6.021846000      2.027178000
1        4.402197000      4.515921000      2.933882000
1        5.918202000      5.414467000      2.979657000
1        5.521900000      2.310980000      2.011201000
1        7.006388000      3.198512000      2.363592000
1        6.771506000      2.483538000      0.769498000
6        2.831673000      4.306785000     -4.680445000
1        3.280285000      4.803315000     -5.551822000
6        1.625576000      5.139776000     -4.253640000
6        2.377302000      2.906507000     -5.095775000
1        3.201973000      2.246104000     -5.374261000
1        1.814668000      2.420916000     -4.291170000
1        1.705698000      2.983578000     -5.959079000
1        1.147269000      4.734089000     -3.356354000
1        0.877574000      5.128186000     -5.056025000
1        1.888004000      6.182424000     -4.059865000
6        2.766793000      3.817681000      0.540267000
1        2.531485000      4.732269000      1.101900000
6        2.802135000      2.638992000      1.513645000
6        1.640991000      3.578882000     -0.467418000
1        1.617462000      4.315915000     -1.270745000
1        1.723104000      2.584631000     -0.918432000
1        0.676503000      3.618965000      0.052225000
1        3.093191000      1.710577000      1.010261000
1        1.794901000      2.482387000      1.919763000
1        3.471415000      2.790951000      2.361635000
1        6.786424000      5.872989000     -1.067677000
6        5.392140000      7.394422000     -0.581519000
6        6.705144000      6.968654000     -1.196315000
6        8.059153000      7.521973000     -0.791542000
6        8.332000000      7.866897000      0.537360000
6        9.077909000      7.669560000     -1.738853000
6        9.590212000      8.335076000      0.911111000
6       10.338390000      8.133954000     -1.367999000
6       10.600261000      8.468367000     -0.040356000
1        7.548670000      7.768663000      1.285932000
1        8.879233000      7.418363000     -2.779393000
1        9.782053000      8.597556000      1.948797000
1       11.116275000      8.240142000     -2.120308000
1       11.581866000      8.833775000      0.249795000
6        5.023301000      8.824678000     -0.668264000
6        5.578574000      9.715255000     -1.607894000
6        4.054881000      9.354923000      0.209104000
6        5.173545000     11.046924000     -1.678383000
6        3.649759000     10.683350000      0.139984000
6        4.203974000     11.544394000     -0.809137000
1        6.345151000      9.363008000     -2.293971000
1        3.614027000      8.700174000      0.959466000
1        5.628327000     11.703853000     -2.417042000
1        2.899475000     11.052198000      0.836268000
1        3.892468000     12.584149000     -0.862911000
1        6.655331000      7.105603000     -2.290389000
1        5.306683000      7.060272000      0.454480000

80
J
Scf done: -2105.377869
25       4.503711000      6.039973000     -1.815798000
15       4.367226000      4.223680000     -0.241511000
15       4.321485000      4.359322000     -3.380978000
8        1.854427000      6.965880000     -1.110793000
8        4.391737000      7.823666000     -4.125643000
6        4.633872000      2.653730000     -1.196833000
1        5.718193000      2.534424000     -1.286475000
1        4.262364000      1.789105000     -0.635150000
6        2.884307000      6.505001000     -1.445153000
6        4.480819000      7.135678000     -3.180287000
6        4.005544000      2.713936000     -2.586359000
1        2.920063000      2.599670000     -2.520817000
1        4.376789000      1.899679000     -3.219185000
6        5.894594000      4.123223000     -4.383861000
1        6.162228000      5.155175000     -4.652694000
6        5.788325000      3.309428000     -5.670866000
6        7.011548000      3.547117000     -3.515129000
1        7.102683000      4.054387000     -2.550805000
1        6.846533000      2.480840000     -3.321994000
1        7.972463000      3.638282000     -4.035023000
1        5.516113000      2.267523000     -5.468452000
1        6.767037000      3.296520000     -6.166573000
1        5.070393000      3.724689000     -6.382914000
6        5.669448000      4.133381000      1.108030000
1        6.526292000      4.613848000      0.619614000
6        6.125614000      2.737207000      1.535325000
6        5.314566000      4.980293000      2.334366000
1        4.889639000      5.955451000      2.081384000
1        4.597525000      4.471802000      2.985274000
1        6.218660000      5.158911000      2.927628000
1        5.328082000      2.159901000      2.010895000
1        6.935422000      2.839146000      2.268891000
1        6.520476000      2.150958000      0.701064000
6        2.999249000      4.513837000     -4.711101000
1        3.510817000      5.052228000     -5.520628000
6        1.802115000      5.356285000     -4.277511000
6        2.501862000      3.169829000     -5.248591000
1        3.304679000      2.479758000     -5.514547000
1        1.858969000      2.670749000     -4.515475000
1        1.897069000      3.338136000     -6.147673000
1        1.292897000      4.919553000     -3.411736000
1        1.074879000      5.397217000     -5.097965000
1        2.079112000      6.382399000     -4.027996000
6        2.718033000      3.957594000      0.616670000
1        2.529588000      4.918396000      1.115363000
6        2.684344000      2.842146000      1.662158000
6        1.588110000      3.704801000     -0.384677000
1        1.604701000      4.379907000     -1.241855000
1        1.628635000      2.676731000     -0.760723000
1        0.621652000      3.826754000      0.118390000
1        2.937610000      1.871813000      1.220720000
1        1.665616000      2.757110000      2.060870000
1        3.349573000      3.015223000      2.509124000
1        6.366803000      5.946562000     -1.774532000
6        5.319947000      7.408231000     -0.508113000
6        6.566419000      6.925953000     -1.179199000
6        7.775408000      6.601288000     -0.318903000
6        7.931627000      7.168938000      0.950040000
6        8.803825000      5.787857000     -0.812194000
6        9.073096000      6.916346000      1.710854000
6        9.942440000      5.531165000     -0.053633000
6       10.080309000      6.092299000      1.215564000
1        7.155917000      7.817760000      1.346837000
1        8.712321000      5.353012000     -1.804656000
1        9.172333000      7.368082000      2.694797000
1       10.724991000      4.892353000     -0.455397000
1       10.967642000      5.892084000      1.810265000
6        4.922609000      8.831730000     -0.575398000
6        5.385581000      9.748277000     -1.538344000
6        4.004028000      9.323406000      0.374514000
6        4.944360000     11.069654000     -1.557081000
6        3.560271000     10.641276000      0.354880000
6        4.025971000     11.529818000     -0.614996000
1        6.103193000      9.432334000     -2.291208000
1        3.634193000      8.646690000      1.143375000
1        5.329126000     11.747697000     -2.315901000
1        2.849856000     10.978597000      1.106475000
1        3.684882000     12.561433000     -0.631471000
1        6.895300000      7.608697000     -1.969242000
1        5.238911000      7.054845000      0.518189000

80
TSJK
Scf done: -2105.363146
25       4.660240000      6.086266000     -1.763399000
15       4.479052000      4.278365000     -0.173392000
15       4.426739000      4.422325000     -3.313936000
8        1.936148000      6.963719000     -1.125318000
8        4.709307000      7.723856000     -4.177832000
6        4.722123000      2.711639000     -1.136610000
1        5.804578000      2.576127000     -1.224777000
1        4.335351000      1.853228000     -0.575929000
6        2.992446000      6.547815000     -1.411023000
6        4.713094000      7.103611000     -3.182805000
6        4.093493000      2.781817000     -2.524032000
1        3.007386000      2.679098000     -2.457529000
1        4.455910000      1.967837000     -3.162236000
6        5.985590000      4.152407000     -4.335150000
1        6.298148000      5.179527000     -4.569417000
6        5.832426000      3.390181000     -5.649656000
6        7.085871000      3.490318000     -3.507504000
1        7.222363000      3.961101000     -2.530468000
1        6.870551000      2.427286000     -3.348730000
1        8.039632000      3.552297000     -4.044628000
1        5.532341000      2.349926000     -5.481486000
1        6.803296000      3.364756000     -6.159893000
1        5.118625000      3.851050000     -6.337267000
6        5.747836000      4.104203000      1.200751000
1        6.640426000      4.532635000      0.729729000
6        6.114280000      2.682428000      1.632952000
6        5.415044000      4.971492000      2.417350000
1        5.131136000      5.992577000      2.150898000
1        4.600189000      4.548500000      3.011387000
1        6.292240000      5.035992000      3.070980000
1        5.282034000      2.149199000      2.099116000
1        6.920389000      2.738747000      2.375546000
1        6.484984000      2.074795000      0.802917000
6        3.099308000      4.595974000     -4.641142000
1        3.620124000      5.115780000     -5.456326000
6        1.924436000      5.472727000     -4.217980000
6        2.569127000      3.260079000     -5.167089000
1        3.354602000      2.548885000     -5.429247000
1        1.915679000      2.782029000     -4.429302000
1        1.967038000      3.435175000     -6.066721000
1        1.396060000      5.054843000     -3.354912000
1        1.204620000      5.531689000     -5.043871000
1        2.230695000      6.491583000     -3.972674000
6        2.805003000      4.030628000      0.653543000
1        2.609660000      4.999590000      1.134144000
6        2.730783000      2.929882000      1.712977000
6        1.692744000      3.765617000     -0.365440000
1        1.739093000      4.405038000     -1.247769000
1        1.721534000      2.723444000     -0.701750000
1        0.717371000      3.924240000      0.109533000
1        2.980663000      1.951151000      1.288621000
1        1.701627000      2.864240000      2.087966000
1        3.378001000      3.102406000      2.573396000
1        6.164808000      5.663625000     -1.885086000
6        5.161974000      7.656418000     -0.353327000
6        6.353934000      7.196612000     -0.968902000
6        7.527906000      6.696711000     -0.181695000
6        7.702724000      7.055425000      1.160166000
6        8.557534000      5.980302000     -0.809927000
6        8.844483000      6.670352000      1.863551000
6        9.700064000      5.600730000     -0.113936000
6        9.844641000      5.935867000      1.233178000
1        6.943555000      7.649546000      1.660291000
1        8.455973000      5.717071000     -1.860329000
1        8.952628000      6.955734000      2.907050000
1       10.481611000      5.043148000     -0.624057000
1       10.734967000      5.637449000      1.780379000
6        4.551279000      8.981958000     -0.597681000
6        4.966138000      9.865692000     -1.609069000
6        3.518594000      9.413652000      0.253023000
6        4.359134000     11.107743000     -1.772912000
6        2.913444000     10.656515000      0.091703000
6        3.325604000     11.512303000     -0.928334000
1        5.779323000      9.590420000     -2.275028000
1        3.191607000      8.757430000      1.057171000
1        4.704680000     11.769464000     -2.563779000
1        2.117337000     10.957473000      0.768597000
1        2.856054000     12.483827000     -1.057241000
1        6.711853000      7.788632000     -1.810996000
1        4.967391000      7.297293000      0.654213000

80
K
Scf done: -2105.363687
25       4.775436000      6.060171000     -1.769611000
15       4.533306000      4.279503000     -0.175512000
15       4.446745000      4.408961000     -3.323902000
8        2.045094000      6.967185000     -1.153967000
8        4.985444000      7.681818000     -4.187226000
6        4.785170000      2.716317000     -1.139688000
1        5.868765000      2.600230000     -1.245197000
1        4.420745000      1.852275000     -0.572991000
6        3.111422000      6.572801000     -1.425380000
6        4.922467000      7.061988000     -3.194388000
6        4.132046000      2.773625000     -2.516716000
1        3.048781000      2.661433000     -2.431600000
1        4.490809000      1.959158000     -3.156287000
6        5.960634000      4.103948000     -4.405334000
1        6.275634000      5.119356000     -4.684358000
6        5.720923000      3.308224000     -5.688112000
6        7.098729000      3.440130000     -3.631081000
1        7.326418000      3.946447000     -2.689310000
1        6.866210000      2.391608000     -3.411871000
1        8.009591000      3.449556000     -4.241365000
1        5.402804000      2.282383000     -5.471771000
1        6.663530000      3.239640000     -6.244889000
1        4.986472000      3.766994000     -6.354698000
6        5.778713000      4.102028000      1.218184000
1        6.677967000      4.538121000      0.767308000
6        6.139818000      2.677515000      1.645306000
6        5.416517000      4.960003000      2.432816000
1        5.136552000      5.982092000      2.165467000
1        4.589618000      4.531341000      3.005468000
1        6.278677000      5.022085000      3.106249000
1        5.298336000      2.136478000      2.085278000
1        6.927626000      2.728968000      2.407609000
1        6.532915000      2.080430000      0.817864000
6        3.082936000      4.610223000     -4.612670000
1        3.606038000      5.074296000     -5.459138000
6        1.972391000      5.567628000     -4.192848000
6        2.469719000      3.288659000     -5.080134000
1        3.210795000      2.533211000     -5.348962000
1        1.821295000      2.862312000     -4.306925000
1        1.844802000      3.468376000     -5.963134000
1        1.425751000      5.200552000     -3.318594000
1        1.250611000      5.661392000     -5.013800000
1        2.349405000      6.567818000     -3.968569000
6        2.846610000      4.041895000      0.628813000
1        2.660312000      5.008242000      1.118442000
6        2.746905000      2.930653000      1.675468000
6        1.738626000      3.804994000     -0.402611000
1        1.817822000      4.432902000     -1.290852000
1        1.736908000      2.759225000     -0.728455000
1        0.762844000      4.000695000      0.057302000
1        2.987670000      1.953388000      1.242557000
1        1.713459000      2.875089000      2.040130000
1        3.388332000      3.084872000      2.543561000
1        6.151651000      5.358397000     -1.940458000
6        5.171617000      7.709294000     -0.327789000
6        6.376824000      7.285222000     -0.913685000
6        7.525171000      6.745203000     -0.130584000
6        7.684131000      7.047548000      1.228374000
6        8.557127000      6.037182000     -0.767337000
6        8.804136000      6.612081000      1.937302000
6        9.679042000      5.609911000     -0.066288000
6        9.803534000      5.885484000      1.296813000
1        6.928497000      7.638587000      1.737770000
1        8.467488000      5.813370000     -1.827618000
1        8.897117000      6.854247000      2.993217000
1       10.460385000      5.059104000     -0.584257000
1       10.677660000      5.548331000      1.847616000
6        4.510468000      9.005320000     -0.599349000
6        4.911913000      9.888374000     -1.615916000
6        3.451802000      9.408310000      0.231460000
6        4.265535000     11.106542000     -1.803877000
6        2.808048000     10.628567000      0.046891000
6        3.206902000     11.484450000     -0.977937000
1        5.745710000      9.633006000     -2.263734000
1        3.136495000      8.750043000      1.038399000
1        4.599401000     11.771023000     -2.597263000
1        1.992818000     10.911284000      0.708498000
1        2.707290000     12.438256000     -1.124917000
1        6.739661000      7.865859000     -1.760487000
1        4.950817000      7.332090000      0.667986000

24
phenylacetylene
Scf done: 538.688760
6        6.435470000      9.136875000     -3.666970000
6        5.220698000      9.139779000     -2.958943000
6        7.646367000      9.129546000     -2.952457000
6        5.223075000      9.135397000     -1.569578000
6        7.636519000      9.125166000     -1.563103000
6        6.427928000      9.128105000     -0.867760000
1        4.283460000      9.145516000     -3.507586000
1        8.586556000      9.127263000     -3.496048000
1        4.279246000      9.137755000     -1.031451000
1        8.577489000      9.119437000     -1.020018000
1        6.424994000      9.124756000      0.218707000
6        6.439268000      9.141474000     -5.090660000
6        6.442545000      9.145638000     -6.307424000
6        6.446350000      9.150396000     -7.731132000
6        7.661058000      9.147665000     -8.439220000
6        5.235394000      9.157802000     -8.445590000
6        7.658596000      9.152272000     -9.828598000
6        5.245153000      9.162407000     -9.834932000
6        6.453717000      9.159627000    -10.530346000
1        8.598341000      9.141884000     -7.890653000
1        4.295248000      9.159970000     -7.901925000
1        8.602403000      9.150044000    -10.366762000
1        4.304164000      9.168190000    -10.377983000
1        6.456583000      9.163155000    -11.616813000

26
E-stilbene
Scf done: 539.914654
6        6.393279000      9.217458000     -3.561927000
6        6.342089000     10.370961000     -2.758882000
6        6.466924000      7.970533000     -2.919200000
6        6.357084000     10.273946000     -1.373563000
6        6.482240000      7.874275000     -1.531449000
6        6.426488000      9.026447000     -0.750985000
1        6.295002000     11.353939000     -3.218960000
1        6.510800000      7.067449000     -3.523956000
1        6.317606000     11.179002000     -0.772956000
1        6.538854000      6.897068000     -1.059198000
1        6.439341000      8.956193000      0.333233000
6        6.377203000      9.249021000     -5.024716000
6        6.227728000     10.340038000     -5.799882000
6        6.216658000     10.375507000     -7.262486000
6        6.459981000      9.249744000     -8.069739000
6        5.953128000     11.598901000     -7.900615000
6        6.431738000      9.349028000     -9.454780000
6        5.925174000     11.697339000     -9.287950000
6        6.163517000     10.571656000    -10.072714000
1        6.678517000      8.288556000     -7.612967000
1        5.766533000     12.481567000     -7.292935000
1        6.623894000      8.466231000    -10.059052000
1        5.717790000     12.655729000     -9.756659000
1        6.144077000     10.643970000    -11.156688000
1        6.491966000      8.273513000     -5.496238000
1        6.089889000     11.311596000     -5.326399000

26
Z-stilbene
Scf done: -539.906321
6        6.085165000      7.769603000     -5.521014000
6        7.001754000      7.222965000     -6.433140000
6        5.215266000      6.896434000     -4.850198000
6        7.022890000      5.855974000     -6.686480000
6        5.229623000      5.529561000     -5.111599000
6        6.132031000      5.003847000     -6.033799000
1        7.711622000      7.874464000     -6.933988000
1        4.516369000      7.300468000     -4.121283000
1        7.744273000      5.451549000     -7.391804000
1        4.539135000      4.873271000     -4.588394000
1        6.149889000      3.936128000     -6.234812000
6        6.056005000      9.202043000     -5.184872000
6        6.270156000     10.281467000     -5.961059000
6        6.464019000     10.385831000     -7.415875000
6        5.809156000      9.550997000     -8.335501000
6        7.277992000     11.413566000     -7.916970000
6        5.988930000      9.721474000     -9.703614000
6        7.465810000     11.577513000     -9.286056000
6        6.823817000     10.729486000    -10.185874000
1        5.141791000      8.774442000     -7.974436000
1        7.771836000     12.086277000     -7.219391000
1        5.467158000      9.068792000    -10.398719000
1        8.108857000     12.374332000     -9.650452000
1        6.962529000     10.859809000    -11.255702000
1        5.841283000      9.406290000     -4.135753000
1        6.288275000     11.241100000     -5.444260000

2
Hydrogen
Scf done: 1.168109
1        0.000000000      0.000000000      0.372358000
1        0.000000000      0.000000000     -0.372358000
